# Supplementary material for: African swine fever virus pB318L suppresses inflammatory response by inhibiting NF-κB activation and NLRP3 inflammasome formation
Source: PLoS Pathog. 2025 Oct 22;21(10):e1013558. doi: 10.1371/journal.ppat.1013558 (PMC12543117; doi:10.1371/journal.ppat.1013558)
Supplement: S1 Data — (XLSX) [file ppat.1013558.s009.xlsx]

## Sheet: Sheet1
Fig. 1
	A						B						C						D
	0.971309	7.80382	7.61606	6.51475	4.97433		0.929877	16.396	15.3649	10.1228	6.10442		1.23701	22.236	13.3059	14.4012	7.42554		1.14497	10.715	8.46192	5.9859	3.7318
	1.12126	7.64273	5.56387	5.48077	3.89731		0.788732	15.7479	14.2469	9.92913	6.24466		0.831664	34.9426	17.3373	12.949	6.91518		1.00365	6.59113	7.30191	6.13155	3.09495
	0.918201	8.84602	8.89109	5.17439	5.41061		1.36347	14.0138	17.8418	12.289	7.29621		0.972032	29.5527	14.0402	13.6621	7.41683		0.870209	9.14361	9.09987	5.35395	2.91397
Fig. 2
	A							B							C
	2.74841	1.1115	2.00564	2.4931	3.67743	9.72868		1.24841	1.1115	1.20056	1.50931	1.67743	2.20287		1.74841	1.1115	1.00564	1.4931	1.62743	1.72868
	1.15311	1.33183	1.04447	2.86231	1.28568	7.76428		1.15311	1.33183	1.04447	2.06231	1.58568	2.50643		1.15311	1.33183	1.04447	1.86231	1.28568	1.96428
	1.97139	0.990517	1.64659	1.68427	2.30983	8.08219		1.07139	0.990517	1.64659	1.58427	1.30983	1.81082		1.07139	0.990517	1.54659	1.68427	1.30983	2.38219
	D							E							F
	1.74841	1.1115	3.00564	3.4931	5.67743	9.72868		13.4245	20.903	76.8412	103.037	187.293	349.26			ASFV-WT			ASFV-intB318L
	1.15311	1.33183	2.94447	3.86231	5.28568	8.76428		17.4706	17.8174	90.833	116.01	209.412	393.875		6	3.77313	3.70307	3.84854	3.74017	3.74856	3.77454
	1.97139	1.99052	2.64659	3.68427	6.30983	9.08219		15.4873	19.3422	83.8547	109.533	198.425	371.622		12	5.15865	5.07921	4.84848	5.02435	4.95866	5.0507
															24	5.8657	5.86189	5.84605	5.85895	5.87126	5.70601
Fig. 3
	A						B						C
	1.93	81.1916	49.0594	47.9828	38.978		4.4694	903.42	575.111	584.005	509.419		29.0198	297.107	173.786	155.958	125.284
	2.49329	74.1256	71.9266	59.9826	52.1118		8.33712	1055.35	675.847	531.754	543.713		67.9556	300.25	175.676	148.396	124.077
	2.74227	83.9385	68.45	70.7114	50.7365		7.66014	1269.13	874.69	404.614	276.607		77.0778	325.617	126.84	171.628	128.2
	D						E
	37.6702	790.076	677.778	427.353	215.675		4.90377	49.0377	46.9061	52.0968	55.2037
	44.0213	850	633.595	452.583	213.72		5.32122	53.2122	42.023	47.8191	53.6559
	38.5981	791.926	666.969	405.948	206.099		5.73276	57.3276	29.9795	39.0966	48.4189
Fig. 7
	A
	196932	3724583	3214795	2608703	1664233
	215856	3797457	3353372	2782110	1657558
	223772	3783648	3380578	2781762	1778854
Fig. S2
	A										B
	10.9279	227.965	148.81	101.33	138.554	69.4064	91.8584	37.5444	49.0924		10.1358	213.466	75.3257	86.869	77.0829	68.6953
	16.1329	197.404	110.94	104.582	104.387	110.169	89.6513	35.7733	70.1993		10.3774	307.597	67.6752	79.8986	73.0716	68.4628
	15.7948	188.301	121.598	82.1739	123.436	84.1049	85.0316	43.9267	72.6381		11.8579	268.39	58.4567	85.1171	57.7436	83.7479
	C							D
	0.889234	10.3638	3.38469	2.02126	3.39506	4.52212		0.903518	14.4281	5.86405	7.85961	3.99428	3.59496
	1.0685	11.5307	4.74274	1.4371	5.58304	4.0094		0.994929	11.0366	6.89394	7.25487	3.59723	7.93963
	1.05247	10.8339	2.34685	1.50702	3.85735	2.23428		1.11243	11.5087	5.08356	6.65891	3.21922	4.55323
Fig. S5
	A										B
	2300	81212	56418	77500	71244	55600	62839	59406	58217		2310	82487	69608	68875	64425	56058
	2364	92483	66073	69390	72496	57561	59420	55420	64210		2481	87294	55614	68765	58477	48800
	2478	74404	61200	70116	71438	59815	66018	56131	60105		2411	84406	60410	69230	48422	59274
